# Supplementary material for: Gift-giving intentions in pan-entertainment live streaming: Based on social exchange theory
Source: PLoS One. 2024 Jan 17;19(1):e0296908. doi: 10.1371/journal.pone.0296908 (PMC10793923; doi:10.1371/journal.pone.0296908)
Supplement: S1 Dataset — (XLSX) [file pone.0296908.s002.xlsx]

## Sheet: dataset
Number	ATR1	ATR2	ATR3	ATR4	EXP1	EXP2	EXP3	PSI1	PSI2	PSI3	VDSP1	VDSP2	VDSP3	VDSP4	VDSP5	VDSP6	SDSP1	SDSP2	SDSP3	SDSP4	INT1	INT2	INT3	Gender	Age	Income	TotalSpend
1	2	5	5	5	5	5	5	4	5	5	4	4	4	5	4	5	4	4	3	4	5	5	5	1	4	2	4
2	5	5	5	5	2	2	3	4	5	5	5	5	5	5	5	4	4	5	5	5	5	5	5	2	5	5	1
3	3	2	3	2	3	4	3	3	4	4	2	2	2	2	2	4	4	3	5	5	3	3	3	1	4	5	2
4	2	1	2	1	1	2	1	3	2	2	2	3	1	2	1	1	5	5	5	5	3	4	3	1	5	5	1
5	5	5	5	5	4	5	4	4	4	5	4	4	4	4	4	4	5	5	5	5	4	4	4	1	2	1	5
6	4	5	5	5	5	5	5	2	1	1	5	5	5	5	5	5	2	1	2	1	5	4	5	2	3	1	1
7	3	4	4	4	5	5	5	5	4	4	2	2	3	3	2	4	3	3	3	3	4	3	4	1	3	3	2
8	4	5	4	4	5	5	4	3	4	3	4	4	4	3	4	3	3	3	3	3	3	3	3	2	4	1	1
9	4	3	4	4	4	4	4	3	4	4	5	4	5	4	5	5	4	4	3	3	2	3	3	1	2	1	1
10	3	4	3	3	3	3	3	1	2	2	2	1	2	2	1	1	5	4	5	5	2	2	3	1	5	5	2
11	5	5	5	5	2	3	2	4	5	5	4	4	5	4	4	5	3	3	3	3	5	5	5	1	4	1	5
12	5	5	5	5	2	1	3	4	5	5	4	4	5	4	4	5	3	3	3	3	5	5	5	1	4	1	3
13	3	3	3	4	4	4	4	3	4	4	3	3	3	4	5	4	3	3	3	1	4	5	5	2	1	3	1
14	4	4	3	4	3	5	4	4	4	5	4	3	4	5	4	4	4	4	3	4	5	5	5	1	5	3	2
15	3	3	3	3	3	3	3	3	3	3	3	3	3	1	1	1	2	5	4	5	3	3	3	1	5	1	3
16	2	3	4	3	1	1	2	4	3	3	3	3	3	3	3	3	2	1	1	2	4	4	3	1	4	2	4
17	3	3	3	3	4	4	3	4	3	4	4	4	4	5	5	3	3	3	3	3	2	4	4	1	4	2	1
18	5	5	5	5	5	5	4	3	1	4	5	5	4	5	4	5	3	3	3	3	3	3	3	1	5	1	1
19	3	4	3	4	3	4	3	3	3	3	3	3	3	3	3	4	5	4	3	3	3	2	2	1	5	4	5
20	4	4	3	3	3	3	3	3	3	4	2	4	4	2	4	4	5	3	3	4	3	2	2	2	4	5	4
21	4	4	4	4	3	3	3	3	3	3	3	4	3	4	4	4	2	2	2	2	5	5	3	1	1	1	3
22	5	5	4	5	1	3	2	5	4	5	5	5	4	5	5	4	4	5	5	4	5	4	4	1	2	2	1
23	3	3	3	3	4	4	2	3	3	4	5	4	5	5	3	3	5	2	5	5	3	4	4	1	3	3	4
24	5	5	5	5	4	5	5	4	5	5	5	5	5	5	3	3	5	5	5	5	5	4	5	2	3	5	3
25	3	3	3	3	3	4	3	3	3	3	1	1	1	1	1	1	3	5	3	3	2	3	2	1	2	5	5
26	4	5	5	5	4	4	4	5	3	3	3	5	5	5	4	5	3	3	3	3	4	4	4	1	4	5	2
27	4	5	4	4	5	5	5	3	4	4	4	3	4	5	3	3	3	3	1	4	5	5	5	1	3	1	3
28	2	2	2	3	3	5	5	4	4	4	4	4	4	4	4	4	2	4	1	2	5	4	5	1	2	2	1
29	4	3	4	4	3	4	4	3	4	4	4	4	5	4	4	5	5	5	5	5	4	5	5	2	1	3	3
30	5	4	4	4	5	5	4	4	5	5	4	3	5	4	3	4	5	4	4	4	4	4	4	1	3	4	2
31	5	5	5	5	5	5	5	4	3	4	5	4	4	3	4	5	4	5	5	5	5	5	5	1	3	3	5
32	5	5	2	5	3	5	5	3	4	4	5	4	3	3	5	5	3	3	4	4	5	5	5	2	2	5	5
33	5	4	5	5	2	5	5	3	4	4	3	4	4	5	5	2	5	5	5	5	3	4	3	2	1	3	3
34	4	4	4	4	3	1	3	4	4	3	3	3	2	3	3	3	5	4	4	5	4	5	5	2	2	3	5
35	5	4	5	5	5	4	5	3	5	5	5	4	4	5	4	3	3	3	3	3	4	5	4	1	1	1	3
36	5	5	5	5	3	5	5	4	4	5	3	5	4	5	5	5	5	5	4	4	5	4	5	1	3	3	4
37	5	5	5	5	3	3	3	4	5	5	5	5	5	5	4	4	4	5	5	5	5	5	5	2	1	1	2
38	1	1	1	1	1	1	2	2	2	1	1	1	1	1	1	1	5	5	5	5	1	2	2	1	1	5	1
39	4	5	5	5	5	5	5	2	1	1	5	5	5	5	5	4	3	3	3	3	3	3	3	1	4	3	4
40	3	5	5	5	5	5	4	4	4	5	5	4	5	3	3	3	3	3	3	3	5	4	5	1	2	4	1
41	5	4	5	5	5	4	5	3	4	4	4	4	4	3	3	4	3	3	3	3	4	4	5	1	3	3	3
42	4	1	3	3	3	4	3	4	3	3	3	2	3	2	3	3	2	5	5	5	3	2	2	1	2	5	3
43	3	3	4	3	3	3	3	4	4	4	2	3	3	2	3	2	4	4	3	4	2	2	2	1	1	1	1
44	4	5	5	5	5	4	5	4	3	3	5	5	5	3	5	5	4	4	4	4	2	3	5	1	1	4	1
45	5	5	5	5	3	4	4	3	4	4	5	4	5	4	3	4	4	4	4	4	3	4	3	1	3	5	4
46	5	5	5	5	2	2	3	4	5	5	5	5	5	5	5	5	4	5	5	5	1	1	1	2	1	5	2
47	4	4	5	4	4	4	3	4	3	3	1	2	1	1	2	1	4	2	4	4	3	2	2	1	4	5	1
48	4	4	5	5	5	5	4	3	4	4	4	3	3	4	5	2	5	2	2	4	4	5	5	2	2	5	1
49	4	5	5	5	5	3	5	2	2	3	4	4	5	5	3	4	5	3	5	5	5	4	4	1	1	3	1
50	5	4	5	5	4	4	4	4	4	5	5	4	4	4	4	4	4	5	4	2	2	2	2	2	4	4	3
51	4	5	5	5	4	3	5	5	5	5	5	5	5	5	5	5	4	5	5	4	5	4	4	1	3	2	4
52	3	3	3	3	3	3	3	3	3	4	2	2	2	1	2	1	1	3	4	2	2	2	2	2	2	1	4
53	5	5	5	5	5	5	4	3	4	4	3	4	3	5	3	3	5	4	3	4	5	5	5	1	2	5	1
54	2	5	5	5	5	5	4	3	2	2	5	4	5	4	4	4	2	1	2	1	5	4	4	2	1	3	5
55	4	4	3	4	4	4	4	4	4	3	4	4	4	4	4	4	4	4	4	4	3	3	4	1	1	4	1
56	1	1	1	1	1	1	1	2	1	1	3	3	3	4	3	3	5	4	5	5	2	2	2	1	1	2	2
57	5	5	2	5	4	3	3	3	2	2	2	2	2	2	2	2	4	1	4	1	3	3	2	1	3	4	1
58	1	2	2	2	3	2	3	2	3	3	4	4	5	3	4	4	3	3	3	3	4	3	3	1	1	2	2
59	5	5	5	5	4	3	5	5	5	5	5	5	5	4	4	4	5	5	5	4	5	4	5	1	1	4	1
60	4	5	5	5	3	5	5	2	1	1	5	3	5	5	5	5	1	1	1	1	5	4	5	2	2	2	4
61	5	5	5	5	2	2	3	5	5	4	5	5	5	5	5	5	4	5	5	5	5	4	5	1	3	1	4
62	4	5	5	5	2	3	2	3	4	4	4	4	4	4	4	4	3	4	4	4	3	3	3	1	3	4	4
63	5	4	2	4	4	4	4	4	5	3	4	4	4	4	4	4	5	4	4	4	4	3	4	1	1	1	1
64	5	5	5	5	4	5	4	4	5	4	4	4	3	3	4	3	5	5	4	4	5	4	5	1	4	5	4
65	4	5	4	4	4	4	5	4	4	3	2	3	3	3	3	3	4	4	3	5	5	4	3	1	3	4	1
66	4	5	4	5	5	5	5	3	4	4	4	4	4	4	3	3	4	5	5	5	5	5	5	1	3	3	5
67	4	5	5	5	4	5	3	4	5	5	2	5	5	5	4	5	5	5	4	3	4	4	4	1	4	4	1
68	2	1	2	1	1	1	2	1	2	2	1	1	1	1	1	3	1	2	2	3	3	2	3	1	2	3	5
69	3	3	3	3	1	2	2	2	2	3	2	1	2	1	2	2	2	2	2	2	3	2	3	1	3	3	3
70	4	5	4	4	5	5	5	4	4	3	3	3	2	3	3	2	1	1	1	1	1	1	1	1	1	5	3
71	5	4	5	4	4	4	4	4	4	5	4	4	4	4	3	3	3	3	3	3	3	3	3	2	2	2	3
72	5	5	5	5	3	3	3	4	5	5	5	5	5	5	4	4	3	3	3	3	4	4	4	1	1	4	3
73	3	3	3	3	4	4	4	3	4	4	2	1	2	4	2	2	3	5	2	5	3	4	4	1	4	5	2
74	3	3	3	3	4	3	3	4	3	3	1	1	1	3	2	2	2	2	1	2	2	3	3	1	4	4	3
75	1	1	1	1	2	3	4	2	1	1	2	2	1	1	2	1	5	5	5	4	1	1	2	1	1	4	2
76	4	3	4	4	5	3	4	3	4	4	4	5	2	4	5	4	4	1	4	4	3	5	4	1	1	4	3
77	5	4	5	5	5	4	3	5	5	4	5	5	4	5	4	5	4	3	3	3	5	4	5	1	2	2	4
78	5	5	5	5	3	3	2	4	4	4	4	4	5	4	5	4	5	3	4	4	5	5	5	1	4	2	5
79	5	5	5	5	5	5	5	4	5	5	5	5	5	5	5	4	5	5	5	4	5	5	5	1	3	5	2
80	5	5	5	5	2	2	3	5	5	4	5	5	5	5	3	5	5	3	5	5	5	4	4	1	2	4	3
81	3	4	4	4	4	4	5	5	4	4	4	4	4	3	3	3	3	3	3	3	5	5	5	1	3	3	1
82	5	4	5	5	5	4	5	5	4	4	3	3	4	3	3	3	3	3	3	3	4	5	4	1	2	3	4
83	3	4	3	3	5	4	3	4	4	5	4	3	5	4	4	4	4	3	4	4	4	4	4	1	1	2	2
84	1	1	1	1	5	5	5	5	5	4	4	5	4	5	4	5	3	4	4	4	5	5	5	1	4	1	3
85	4	4	3	4	4	3	2	4	4	3	3	3	3	3	3	1	2	4	5	4	3	3	3	1	2	3	5
86	4	3	3	3	4	4	3	3	3	3	4	4	4	3	3	3	4	2	4	4	3	2	2	1	1	4	3
87	5	3	4	5	4	4	3	4	4	3	3	4	4	3	4	3	4	4	3	5	4	4	5	1	1	3	3
88	5	5	5	5	5	5	2	4	4	5	2	5	5	5	5	4	4	4	5	5	4	5	4	1	2	1	1
89	5	5	5	5	4	5	5	2	1	1	5	4	4	5	4	5	5	4	4	4	4	4	4	1	1	2	1
90	4	5	4	4	4	4	5	3	3	4	4	3	3	3	3	4	3	3	3	3	5	2	5	1	4	4	4
91	3	3	3	3	1	2	2	2	2	3	2	1	2	1	2	1	5	5	4	5	2	3	2	1	1	4	5
92	4	4	3	4	4	5	3	5	3	4	4	3	3	3	3	4	3	3	3	1	4	4	5	2	2	4	5
93	4	1	3	3	3	3	3	4	4	3	1	3	4	2	3	3	5	4	4	1	2	3	3	1	1	1	3
94	3	3	2	4	5	5	4	4	3	3	3	3	3	4	3	2	3	5	2	5	4	4	3	2	2	1	3
95	3	3	3	3	3	3	3	3	3	3	2	1	1	1	2	2	3	3	3	3	3	3	3	2	1	1	1
96	3	5	5	5	4	4	4	3	4	4	4	5	5	5	5	4	3	3	3	3	2	2	2	1	1	1	2
97	5	4	5	5	4	5	4	4	5	5	5	2	2	3	5	2	5	5	5	5	5	5	5	1	2	1	2
98	3	3	3	3	2	5	5	3	4	4	3	4	3	5	3	3	4	1	3	4	2	2	2	1	4	1	1
99	5	5	5	5	5	5	5	4	5	5	5	4	4	5	5	4	4	5	5	5	5	5	5	1	3	2	3
100	3	5	5	5	5	4	3	3	4	4	2	4	5	4	5	4	4	5	2	2	5	4	5	2	2	5	4
101	5	5	4	5	3	5	4	3	3	4	4	3	4	5	4	3	4	3	3	3	4	5	5	1	4	3	3
102	5	4	4	4	5	3	4	5	4	4	4	4	4	5	3	3	4	5	5	4	4	5	4	2	1	3	1
103	5	5	5	5	5	2	3	4	5	3	5	4	5	3	3	3	3	4	4	4	3	4	3	1	2	5	1
104	2	1	1	2	1	1	1	1	2	2	2	2	1	2	1	1	5	5	5	4	1	5	1	1	4	5	4
105	5	4	4	4	4	3	4	4	4	4	3	4	4	4	4	3	4	5	5	5	5	5	5	1	2	5	1
106	3	5	5	3	3	4	4	4	4	4	4	3	5	4	4	4	3	5	4	1	4	4	4	2	1	3	5
107	5	5	5	5	5	5	3	4	3	3	4	5	4	3	5	4	3	3	3	3	5	2	4	1	3	4	2
108	3	5	4	5	4	4	4	3	4	4	4	4	4	5	5	3	5	4	4	5	4	5	5	1	1	2	5
109	4	5	5	5	4	4	4	4	3	4	4	4	4	4	4	4	2	5	5	4	4	3	4	2	1	4	1
110	2	2	2	2	5	5	4	4	5	5	5	5	4	4	5	5	2	2	2	2	4	5	4	1	2	1	4
111	2	2	5	2	4	5	2	4	3	4	3	3	3	4	4	2	5	5	2	4	3	2	2	1	4	5	2
112	5	5	4	4	4	4	4	3	3	4	4	4	5	3	4	3	2	2	2	2	5	5	4	1	1	5	2
113	4	5	5	5	4	5	4	3	3	2	4	5	5	4	5	5	3	3	3	3	5	4	4	1	1	1	5
114	3	4	4	4	4	5	3	4	3	3	3	3	4	3	4	3	3	3	3	3	4	4	3	1	3	1	2
115	5	4	4	4	4	5	4	4	5	3	5	5	4	5	5	5	5	4	5	5	2	3	3	1	1	3	1
116	3	5	4	4	5	5	4	5	4	4	5	5	5	4	4	4	4	1	4	1	5	4	5	1	2	3	1
117	2	3	5	3	5	5	5	4	4	3	3	1	1	3	2	2	3	3	3	3	3	5	3	2	1	3	1
118	5	5	5	5	5	5	5	3	4	4	3	4	3	3	3	4	5	5	5	4	5	5	5	1	3	4	3
119	5	5	2	5	5	3	5	3	3	3	3	3	4	3	3	3	4	4	4	5	4	2	3	1	1	1	5
120	2	3	5	3	3	5	5	4	3	5	2	2	3	2	2	2	3	3	3	3	4	3	4	2	2	2	5
121	5	4	5	5	5	2	4	5	3	3	4	4	4	5	5	5	4	4	5	4	3	3	3	1	1	3	3
122	4	4	4	4	5	5	4	4	3	4	3	3	3	3	3	3	4	5	5	5	5	5	5	1	4	2	1
123	4	5	4	5	4	3	3	3	3	4	2	2	2	2	2	2	1	1	1	1	4	5	5	1	1	1	2
124	3	3	3	3	2	5	5	4	3	3	2	2	3	4	3	2	5	5	2	4	3	2	2	1	4	5	2
125	3	4	4	3	3	3	3	3	3	4	3	3	3	3	2	4	3	3	3	3	2	3	3	1	4	4	5
126	5	5	5	5	3	5	5	4	4	5	2	5	4	4	5	4	4	4	4	4	5	4	5	1	4	2	1
127	3	3	3	3	3	3	3	3	3	3	3	2	3	2	2	2	4	3	3	1	2	2	2	1	1	5	3
128	3	3	3	3	3	3	3	4	3	3	1	1	3	2	1	3	5	5	4	5	4	3	2	1	3	4	4
129	5	5	5	5	4	5	5	4	3	4	4	5	4	5	5	5	4	4	4	4	3	3	3	1	2	1	2
130	3	3	3	3	5	5	5	3	3	3	5	5	4	5	4	3	2	3	3	3	4	4	4	1	4	2	1
131	5	5	4	5	5	4	5	4	4	5	3	3	4	3	3	4	5	5	5	5	5	4	5	1	4	2	5
132	4	4	4	4	4	4	5	4	4	3	3	4	4	4	4	3	5	2	5	5	4	3	4	1	1	2	3
133	5	5	5	5	5	4	5	3	3	4	3	2	3	4	2	2	5	5	4	4	5	5	4	2	1	2	3
134	5	3	4	3	2	2	3	3	5	4	5	3	5	3	3	3	2	3	1	3	2	2	2	1	1	2	1
135	5	5	5	5	2	2	3	4	5	5	5	5	5	5	4	4	4	4	4	4	5	4	4	1	3	2	2
136	5	1	5	5	5	5	5	4	4	5	2	4	3	4	4	4	1	2	2	1	3	3	3	1	1	2	4
137	5	5	4	5	5	5	5	4	5	5	4	5	5	4	5	4	5	5	5	4	5	5	5	1	1	5	1
138	3	3	3	3	3	3	3	4	3	4	1	1	3	2	1	3	2	2	2	2	5	5	5	1	1	2	4
139	3	3	3	3	4	4	3	3	4	4	2	4	4	3	3	4	3	3	3	3	3	4	4	1	4	4	5
140	3	4	3	3	4	3	3	4	4	5	4	4	4	5	3	3	1	4	5	3	2	2	2	1	2	5	4
141	3	3	3	3	4	4	5	4	3	3	2	2	2	3	4	4	3	3	3	3	2	3	3	2	2	5	1
142	4	5	5	5	5	5	5	3	4	4	2	4	3	3	4	3	4	4	4	4	4	4	4	1	4	3	2
143	5	5	5	5	5	5	4	3	2	2	5	5	5	4	5	5	4	5	5	5	3	3	2	1	1	1	2
144	5	4	5	5	4	4	4	4	4	5	2	5	5	4	4	4	3	3	3	3	3	2	2	1	5	3	5
145	3	3	3	3	5	4	5	4	2	5	5	5	4	4	5	4	5	5	5	4	5	5	5	1	3	3	4
146	5	5	5	5	5	3	4	4	4	5	2	4	3	4	3	4	2	2	2	2	5	5	5	1	3	1	3
147	5	5	5	5	4	4	5	5	3	5	3	4	4	4	3	4	5	5	5	5	4	4	3	1	2	1	4
148	5	5	5	5	5	5	4	2	1	1	5	5	4	5	3	3	2	1	2	1	5	4	4	2	2	1	2
149	3	3	3	3	3	2	3	3	3	3	1	1	1	1	1	1	5	5	5	4	2	2	2	2	3	5	5
150	3	3	2	4	4	4	4	3	4	4	3	2	2	3	2	3	2	2	5	2	3	4	4	2	2	4	5
151	5	5	5	5	2	3	2	5	4	4	4	4	4	4	4	4	3	3	3	3	3	3	3	1	2	3	5
152	1	3	5	3	4	5	4	4	3	3	4	4	3	3	4	3	5	4	4	4	3	3	5	1	5	4	3
153	3	3	2	3	2	5	5	3	4	4	4	4	4	5	5	3	3	3	3	3	5	3	3	1	2	3	2
154	5	5	5	5	5	3	5	4	3	4	5	4	4	5	5	5	5	5	5	5	4	3	4	1	4	4	5
155	5	5	5	5	5	3	4	4	4	4	5	5	5	5	5	4	4	3	2	4	4	4	4	1	5	5	4
156	3	3	3	3	1	1	2	3	3	3	2	1	2	1	2	2	2	2	1	2	3	3	3	1	2	1	5
157	4	4	3	4	3	3	3	4	4	3	3	3	3	3	3	1	4	3	5	5	2	3	3	1	3	5	5
158	3	4	3	4	4	1	3	3	3	3	3	3	3	3	3	1	5	5	5	4	4	3	3	1	4	3	1
159	3	4	4	3	3	3	3	3	3	4	3	3	3	3	2	4	5	3	3	4	3	2	2	1	1	5	3
160	3	2	3	2	3	3	4	3	4	4	2	2	2	2	2	4	1	1	1	1	5	3	4	2	2	4	5
161	3	3	3	3	3	4	3	4	3	3	3	1	3	1	2	2	5	4	4	1	3	3	3	2	3	1	1
162	5	5	5	5	4	5	5	5	5	5	5	3	3	4	3	4	2	5	4	5	3	3	3	1	4	2	4
163	5	5	5	5	4	4	4	4	5	3	5	5	4	5	5	3	5	5	5	5	5	5	5	1	1	1	1
164	5	5	5	5	5	4	5	5	3	5	3	3	4	3	3	3	2	2	2	2	5	5	5	1	5	1	5
165	3	4	4	4	3	5	5	3	4	4	2	3	2	3	2	2	2	5	4	5	3	3	4	1	3	4	1
166	5	3	4	5	4	1	5	4	4	3	3	4	4	3	4	3	3	3	3	3	4	4	4	1	3	2	1
167	5	5	1	1	5	5	5	4	4	3	2	2	2	3	4	4	4	5	5	5	5	5	5	1	3	5	3
168	3	5	5	5	4	5	5	4	4	3	2	2	3	4	3	2	4	4	4	4	5	5	5	1	4	1	2
169	3	3	2	3	5	4	3	4	4	3	3	4	4	3	4	3	4	4	4	4	5	5	4	1	5	4	1
170	2	1	2	1	1	1	1	3	2	2	2	2	1	1	2	1	5	5	5	5	3	2	3	1	4	2	3
171	2	1	1	1	1	1	1	1	1	1	2	2	1	1	2	1	5	4	5	5	2	2	2	1	4	1	4
172	4	3	4	3	3	3	3	4	3	3	2	3	3	2	3	2	4	3	5	5	3	3	3	1	5	3	1
173	3	3	3	3	5	4	5	3	3	3	2	2	5	5	5	3	3	3	3	3	4	3	3	1	5	2	2
174	3	3	2	3	5	4	3	4	4	3	3	4	4	3	4	3	3	3	3	3	4	5	5	2	2	1	4
175	5	5	5	5	5	5	5	4	5	5	5	5	3	3	5	5	5	5	5	4	5	5	5	2	1	4	2
176	5	5	5	5	5	4	3	5	5	4	5	5	5	4	5	4	3	3	3	3	5	5	5	1	5	4	2
177	5	3	3	3	3	2	4	3	3	3	1	2	2	2	2	2	5	5	5	5	4	4	3	1	2	3	2
178	5	3	3	3	3	2	4	3	3	3	1	2	2	2	2	2	3	3	3	3	4	5	3	1	2	5	4
179	4	5	5	5	3	3	3	4	4	5	2	4	4	3	3	4	3	3	3	3	4	5	4	2	2	5	4
180	5	4	2	5	5	4	3	3	4	4	4	4	5	4	5	4	4	3	4	4	4	4	4	2	3	2	3
181	4	5	5	5	5	5	5	4	5	5	3	2	3	4	2	2	4	1	5	5	4	4	4	1	3	5	3
182	3	4	3	3	4	4	1	4	4	5	4	4	4	5	3	3	3	3	3	3	2	4	2	2	2	3	2
183	3	4	3	3	5	5	4	4	4	5	3	4	4	3	4	3	5	4	4	4	4	4	4	1	2	3	1
184	5	5	5	5	5	5	5	4	5	5	3	3	5	3	4	5	5	5	5	4	5	5	5	2	1	1	5
185	3	3	3	3	4	4	3	3	3	3	2	2	1	2	2	2	1	1	1	1	2	3	2	2	3	2	3
186	3	4	4	4	4	4	4	5	3	5	4	4	4	4	3	3	4	5	5	5	3	3	3	1	2	3	1
187	5	4	5	5	5	5	5	4	4	5	4	5	5	5	5	4	2	2	2	2	5	5	5	1	1	3	3
188	3	3	3	3	3	3	3	3	3	4	4	2	3	3	3	3	3	3	5	5	3	3	5	1	1	1	1
189	5	5	2	5	3	3	5	3	4	4	3	3	5	5	3	5	3	3	3	1	4	4	5	1	1	2	1
190	5	4	5	5	2	3	3	4	4	4	4	4	5	5	4	5	2	1	2	1	4	4	4	1	2	4	2
191	4	5	4	5	5	4	5	4	5	5	4	4	4	5	3	3	4	4	4	4	5	4	5	2	2	3	4
192	3	4	4	4	5	5	5	4	4	3	3	1	1	3	2	2	2	3	2	4	4	3	4	2	2	1	3
193	3	3	3	3	3	3	3	3	3	3	1	1	1	1	1	1	3	4	3	3	4	3	3	1	1	5	3
194	3	5	5	5	5	1	5	3	4	4	3	4	3	4	4	4	3	3	4	3	3	3	3	1	1	4	4
195	5	4	5	5	5	4	5	4	3	4	2	3	5	5	5	2	5	5	5	5	5	5	5	1	2	1	5
196	3	4	3	3	3	4	1	2	1	1	1	2	2	1	1	1	1	1	5	1	2	4	2	1	1	2	4
197	5	5	5	5	3	3	5	5	5	4	5	5	5	4	4	4	4	5	5	5	5	5	5	2	1	5	1
198	3	4	3	3	5	3	5	5	4	4	2	4	4	4	4	4	3	4	5	3	4	3	4	1	2	2	2
199	2	1	1	2	4	2	5	2	2	2	4	4	3	3	4	3	1	1	2	1	5	4	4	1	2	4	5
200	2	1	1	2	5	4	5	3	2	2	5	5	5	4	5	5	5	5	5	5	2	2	2	1	4	5	4
201	3	2	4	2	4	5	4	3	4	4	3	3	3	4	3	2	4	1	3	4	2	2	2	1	2	5	5
202	4	5	4	4	2	5	5	4	3	4	5	4	5	3	3	3	4	4	4	4	4	5	5	1	3	5	5
203	3	3	3	3	2	5	3	4	3	3	3	2	2	2	2	2	3	3	3	3	3	3	3	2	1	1	3
204	5	3	3	3	5	1	5	4	5	2	3	3	4	3	4	4	3	3	3	1	3	5	3	1	4	5	2
205	4	5	4	4	4	5	4	4	4	3	2	5	5	5	3	4	5	5	5	5	4	4	4	2	3	1	5
206	2	2	2	2	5	5	5	4	5	5	5	4	4	5	5	4	4	3	4	4	4	4	4	2	3	3	2
207	3	3	3	3	3	3	3	4	3	3	1	1	3	2	1	3	4	3	2	4	5	5	3	2	2	5	3
208	3	2	3	5	4	5	4	3	4	4	3	3	3	3	4	2	5	5	5	5	3	4	4	1	1	5	4
209	3	4	4	4	4	3	4	2	5	5	3	3	3	3	4	4	4	4	4	4	5	4	5	1	1	1	3
210	3	3	3	3	4	3	3	4	3	3	3	3	4	3	3	3	2	3	4	3	5	1	1	2	2	4	3
211	4	5	5	5	3	3	3	3	3	4	5	4	4	4	3	4	5	5	5	5	5	1	5	2	3	3	2
212	3	4	3	3	5	4	5	4	4	5	5	2	5	2	2	2	4	4	4	4	4	4	4	1	3	1	1
213	4	3	4	4	5	5	4	2	5	5	5	5	2	4	5	4	2	5	5	2	5	5	5	1	1	3	2
214	4	5	4	4	3	3	3	3	3	4	4	5	4	4	5	4	4	3	3	3	4	5	5	1	4	4	5
215	2	3	2	2	5	5	2	5	4	5	5	5	4	5	5	4	3	3	3	3	5	5	5	1	3	2	3
216	5	5	5	5	3	4	1	4	5	5	5	5	5	5	4	4	4	4	3	4	1	1	2	2	2	3	4
217	5	4	4	4	5	4	5	4	4	4	4	5	5	3	5	4	5	5	5	5	5	4	5	2	1	3	3
218	3	2	4	4	5	1	5	3	4	4	2	5	5	5	3	4	5	4	4	4	5	3	3	1	4	2	4
219	2	2	2	2	3	3	3	4	5	5	5	5	5	5	5	4	4	5	5	5	5	5	5	2	3	4	1
220	3	3	3	3	1	1	1	4	2	5	2	2	2	3	2	1	5	5	5	4	2	4	4	1	2	4	1
221	5	5	5	5	5	5	5	4	4	3	4	4	5	4	4	5	4	5	5	5	5	4	5	1	4	5	4
222	4	4	4	4	2	5	5	3	4	3	4	4	4	4	3	3	5	5	5	5	3	4	4	1	3	2	3
223	3	4	3	3	5	5	4	5	4	4	4	4	2	3	4	2	3	3	3	4	3	3	3	2	1	4	4
224	3	3	4	4	4	5	4	3	3	3	4	4	4	5	5	3	2	2	5	4	3	3	3	1	4	4	4
225	3	3	3	3	4	3	4	3	3	3	4	4	3	3	4	3	3	3	3	3	2	3	2	1	3	4	2
226	3	5	4	4	5	5	4	5	4	4	5	5	5	4	4	4	4	4	4	5	3	3	3	2	1	2	3
227	5	5	5	5	5	5	2	3	4	4	3	5	4	4	5	4	5	5	5	5	5	5	5	1	2	4	5
228	4	5	5	5	5	5	3	4	4	4	4	4	5	4	4	4	3	3	3	3	3	3	3	2	3	1	2
229	5	5	5	5	5	4	5	5	3	5	3	4	3	3	4	3	5	5	5	5	5	5	5	1	1	1	5
230	3	3	3	3	3	4	3	2	2	3	2	2	2	3	2	1	5	5	2	4	2	3	2	1	2	5	5
231	5	4	5	5	5	5	4	3	4	4	4	4	4	3	3	4	2	2	2	2	4	4	4	2	3	1	4
232	3	4	4	4	3	4	4	5	4	3	4	4	3	4	4	4	3	3	3	3	3	4	3	1	2	1	3
233	3	3	3	3	1	1	2	3	3	3	2	2	2	2	1	1	5	4	5	5	2	1	1	2	2	3	3
234	3	3	3	3	2	3	4	3	3	3	1	1	1	1	1	1	4	5	5	5	1	1	1	1	4	2	5
235	3	3	3	3	3	4	3	3	3	4	3	3	3	2	2	4	1	1	2	1	3	3	3	1	3	2	1
236	5	5	5	5	5	5	5	4	5	5	4	5	5	4	4	4	4	5	5	5	5	4	5	1	1	5	4
237	3	4	3	3	5	5	5	5	4	4	5	4	4	5	5	4	3	4	4	4	3	4	3	1	2	2	4
238	3	4	3	3	3	4	1	2	1	1	1	2	2	1	1	1	2	2	2	2	3	4	3	1	3	4	3
239	5	5	5	5	5	5	2	4	5	5	4	4	4	4	3	4	4	5	5	5	5	5	5	1	3	1	1
240	3	3	3	3	5	3	4	4	3	4	4	4	4	5	5	3	2	3	3	2	3	4	4	1	1	4	1
241	5	5	5	5	5	5	5	4	5	5	5	5	5	4	5	5	4	5	5	5	3	3	3	2	2	4	1
242	5	5	5	5	5	5	5	5	5	4	5	5	4	5	5	4	4	5	4	4	3	3	3	1	1	3	1
243	5	5	5	5	4	4	4	4	4	5	5	5	4	5	3	3	5	5	4	4	5	5	5	1	2	5	5
244	5	5	5	5	5	5	5	5	5	4	5	5	5	5	5	5	4	5	5	5	5	5	5	1	4	5	3
245	5	4	5	5	5	5	4	5	4	4	4	4	3	3	4	3	4	4	4	4	4	5	4	2	1	4	5
246	5	5	5	5	3	5	5	4	5	4	5	5	5	5	4	5	5	5	5	5	4	5	4	1	3	4	3
247	4	5	4	4	5	4	5	4	4	3	3	3	4	3	2	2	3	3	3	3	4	3	4	1	3	3	4
248	5	4	4	4	5	4	4	5	4	4	3	3	4	3	5	4	2	4	1	2	3	3	3	1	2	1	3
249	4	1	3	3	3	3	3	3	3	4	3	2	3	2	2	2	5	5	5	5	4	3	2	1	2	1	2
250	5	5	1	1	4	4	5	4	4	3	2	2	2	3	4	4	3	3	3	3	2	2	2	1	4	4	5
251	1	2	1	2	2	2	3	2	1	1	1	2	2	1	2	1	4	5	5	5	2	2	2	1	1	2	1
252	4	5	4	5	5	4	5	4	5	5	4	5	4	4	5	5	4	4	3	4	5	5	5	1	4	3	1
253	4	3	4	4	2	2	3	4	4	3	3	3	3	4	5	4	2	5	5	5	2	3	3	1	4	2	2
254	3	3	3	3	2	3	3	3	3	3	1	1	1	1	1	1	1	3	4	2	4	3	3	2	4	5	4
255	4	4	4	4	2	2	3	4	4	3	3	3	3	4	5	4	1	1	1	1	4	5	5	2	1	3	1
256	5	5	4	5	5	5	5	4	5	5	5	5	5	3	4	5	5	5	5	5	5	5	5	1	1	1	1
257	3	3	3	3	3	3	3	4	3	4	5	5	4	5	3	3	3	3	3	3	4	5	5	1	2	3	1
258	2	3	5	3	5	5	5	4	4	3	3	1	1	3	2	2	3	3	3	3	3	4	4	1	3	4	3
259	4	1	3	4	4	5	3	3	4	4	5	2	3	5	2	3	3	3	3	3	2	4	4	1	2	3	1
260	4	5	5	5	5	4	5	4	3	3	5	5	5	3	5	5	5	5	4	4	5	5	4	2	3	5	3
261	5	5	5	5	3	3	3	4	5	5	5	5	5	4	4	4	4	4	4	4	5	4	5	1	1	1	1
262	5	5	5	5	3	5	5	4	4	3	5	5	5	4	4	4	4	4	3	4	5	5	5	1	3	1	2
263	5	5	5	5	5	5	4	4	5	5	5	5	4	5	4	5	5	5	5	5	5	5	5	1	4	4	1
264	4	5	4	5	5	4	5	5	5	4	5	5	5	5	3	5	4	5	5	5	5	5	5	1	1	4	3
265	5	5	5	3	3	4	3	5	4	4	5	5	5	4	5	4	3	4	4	4	3	3	3	1	4	5	4
266	4	5	5	5	4	5	5	3	4	3	2	4	3	3	4	3	4	4	3	4	5	5	4	1	3	1	1
267	1	2	5	1	3	3	3	1	2	2	2	2	1	1	2	1	5	5	5	4	2	2	3	2	3	2	4
268	3	5	5	5	5	5	2	3	4	3	4	5	4	4	4	3	4	4	5	4	3	3	3	1	1	4	3
269	4	5	4	5	4	4	4	4	4	4	5	4	4	5	5	5	4	4	3	4	5	5	5	1	4	3	1
270	5	5	4	5	5	5	4	4	4	4	3	5	5	3	5	5	3	3	4	4	5	5	5	1	2	4	3
271	4	4	3	4	3	5	4	3	4	4	3	4	4	3	3	4	5	5	5	5	5	3	4	1	2	3	1
272	4	4	4	4	5	5	5	3	4	4	4	4	4	4	4	4	5	5	5	5	4	3	4	1	2	4	4
273	3	2	2	1	3	3	3	3	4	4	2	3	3	2	3	2	1	2	2	1	3	4	4	1	3	3	2
274	4	4	4	4	3	5	5	3	4	4	2	3	2	3	2	2	5	4	3	3	3	3	3	2	3	5	3
275	5	4	5	4	3	3	3	4	4	3	3	1	3	1	2	2	3	3	3	3	4	4	4	1	3	1	2
276	3	2	2	1	1	1	2	4	2	5	3	3	3	3	3	3	4	3	4	3	3	2	2	1	4	4	1
277	4	5	4	4	5	4	5	3	4	3	4	4	4	3	4	3	2	2	1	2	3	3	3	1	2	2	3
278	4	4	1	4	4	5	4	4	3	5	3	3	3	3	4	4	5	5	4	3	4	4	4	1	3	4	3
279	4	5	4	5	4	5	5	4	4	3	3	3	3	3	4	4	4	4	4	4	5	4	5	1	2	5	5
280	5	5	4	5	5	5	3	5	5	4	4	4	3	4	4	3	5	5	5	5	4	4	4	2	1	1	4
281	5	5	5	5	5	3	4	4	4	4	3	5	4	5	5	4	4	5	5	5	5	4	5	2	3	4	5
282	4	5	5	5	4	4	4	3	4	4	5	4	5	5	4	5	5	5	5	5	5	4	5	2	1	2	1
283	1	4	4	4	4	5	5	3	3	4	1	1	1	3	2	2	5	5	5	5	3	3	3	1	1	3	1
284	1	4	4	4	4	4	4	3	3	4	1	1	1	3	2	2	3	3	3	4	3	3	3	1	3	5	3
285	5	4	4	4	5	3	4	3	4	4	5	4	4	3	5	4	4	5	4	4	3	3	4	1	4	5	4
286	5	4	5	5	5	5	4	4	4	4	4	4	5	3	5	4	3	3	3	3	4	4	4	1	4	2	2
287	4	5	4	4	2	1	2	2	2	3	1	1	1	1	1	3	3	3	5	3	2	2	2	1	2	1	2
288	4	5	5	5	4	5	5	4	4	3	5	5	5	4	4	4	1	5	5	3	5	4	5	1	4	1	1
289	5	5	5	5	5	5	3	3	4	4	3	5	5	3	4	5	3	3	3	3	5	5	5	1	1	4	1
290	1	2	1	2	2	2	3	2	1	1	1	2	2	1	2	1	4	4	4	4	1	3	3	1	3	4	3
291	1	2	1	1	1	1	1	2	1	1	3	2	1	3	2	2	3	5	3	3	2	2	2	2	4	1	5
292	1	4	3	1	1	1	1	1	2	2	3	3	3	3	3	3	4	3	4	3	3	2	2	1	2	1	4
293	5	4	5	5	5	5	3	4	4	4	5	5	4	5	5	4	5	4	5	4	5	4	5	1	4	4	4
294	4	4	5	5	5	4	5	3	4	4	4	3	3	4	5	2	3	4	4	4	3	3	3	2	2	4	3
295	3	5	5	5	5	5	5	4	3	3	2	2	3	3	2	3	3	3	3	3	5	2	5	1	3	5	2
296	5	5	5	5	4	4	5	5	5	5	5	3	3	4	3	4	4	5	5	5	5	5	5	1	4	2	3
297	2	3	4	3	1	1	2	4	3	3	3	3	3	3	3	3	3	3	3	3	5	2	2	1	4	4	4
298	3	3	3	3	2	1	2	3	3	3	2	1	2	1	2	2	5	4	5	5	3	2	2	1	2	1	5
299	3	3	3	3	3	3	3	2	2	2	2	1	2	1	2	2	5	4	5	5	3	2	2	2	1	4	5
300	3	3	3	3	4	4	3	3	3	4	1	2	1	2	2	2	1	1	1	1	5	4	5	1	2	5	4
301	3	3	2	4	3	3	3	3	4	4	3	2	2	3	2	2	5	4	4	4	5	3	3	1	2	5	2
302	4	3	4	5	4	5	5	4	4	5	5	4	4	5	4	5	3	3	3	3	5	5	5	1	1	3	4
303	3	4	3	4	4	5	5	4	5	3	3	5	5	5	5	4	5	5	5	5	4	3	4	2	4	3	3
304	4	2	4	2	3	4	4	4	3	3	4	4	3	3	3	3	1	3	1	1	5	5	3	1	2	4	1
305	1	1	1	1	5	5	4	4	5	5	5	5	4	5	5	4	3	3	3	3	4	4	4	2	4	2	1
306	3	3	3	3	3	4	3	4	4	3	4	4	4	5	3	3	5	4	4	5	4	5	5	1	1	3	1
307	4	3	3	3	3	3	3	3	3	3	1	1	1	3	2	2	3	3	3	3	3	3	3	1	2	2	2
308	3	3	3	3	4	4	3	2	2	3	1	2	1	1	2	1	5	4	5	5	1	2	1	1	2	4	4
309	5	4	5	5	5	4	5	5	4	4	3	3	4	3	3	3	4	5	5	5	5	5	5	2	1	4	5
310	4	4	4	4	3	4	4	4	4	3	2	3	2	3	4	3	4	3	3	1	2	2	2	1	2	1	5
311	3	3	3	3	1	1	2	3	3	3	2	1	1	2	1	2	3	5	4	1	4	3	3	2	3	3	5
312	3	4	3	3	4	4	4	5	3	5	3	4	3	4	4	4	4	5	5	5	5	5	5	1	4	4	4
313	3	3	2	2	2	5	5	4	3	3	2	2	3	4	3	2	2	3	3	3	5	5	3	2	2	1	1
314	1	1	1	1	1	1	1	1	2	2	2	2	2	3	4	4	5	5	5	5	3	4	3	1	2	3	4
315	5	5	5	5	1	3	2	2	1	1	5	5	5	5	5	4	2	4	5	4	5	4	5	2	3	5	2
316	5	5	5	3	5	4	4	4	4	5	3	4	3	5	3	3	4	4	4	4	5	4	5	1	2	5	2
317	4	2	3	5	5	1	5	4	5	5	4	4	4	3	4	4	4	5	5	5	5	4	5	1	3	5	1
318	5	5	5	5	4	4	4	5	5	4	5	5	5	4	5	4	4	5	5	5	5	5	5	1	1	2	2
319	4	4	3	4	2	5	5	3	4	4	3	4	5	3	4	3	5	5	4	3	5	4	3	2	4	4	3
320	4	4	3	4	3	4	3	2	2	2	3	3	4	2	3	2	5	5	5	4	3	2	3	1	1	2	5
321	1	1	2	2	1	1	1	1	2	2	2	1	1	2	1	2	4	5	5	5	1	2	2	1	4	5	1
322	4	3	4	4	5	5	4	3	4	4	4	5	5	5	2	3	5	5	5	5	4	4	4	1	2	5	5
323	4	3	4	4	5	5	5	4	3	5	2	3	3	2	3	2	3	3	3	3	3	4	3	1	4	4	1
324	5	5	5	5	4	4	4	4	4	5	5	5	4	5	3	3	2	2	5	4	2	4	2	2	2	1	3
325	5	4	5	5	3	5	5	4	4	4	5	5	4	5	5	5	4	3	4	4	4	5	4	1	4	4	4
